# Supplementary material for: Embodied pain in fibromyalgia: Disturbed somatorepresentations and increased plasticity of the body schema
Source: PLoS One. 2018 Apr 6;13(4):e0194534. doi: 10.1371/journal.pone.0194534 (PMC5889164; doi:10.1371/journal.pone.0194534)
Supplement: S1 File — (CSV) [file pone.0194534.s001.csv]

Questionnaire item	Subject: FMS 1	Subject: FMS 2	Subject: FMS 3	Subject: FMS 4	Subject: FMS 5	Subject: FMS 6	Subject: FMS 7	Subject: FMS 8	Subject: FMS 9	Subject: FMS 10	Subject: FMS 11	Subject: FMS 12	Subject: FMS 13	Subject: FMS 14	Subject: control 1	Subject: control 2	Subject: control 3	Subject: control 4	Subject: control 5	Subject: control 6	Subject: control 7	Subject: control 8	Subject: control 9	Subject: control 10	Subject: control 11	Subject: control 12	Subject: control 13
It seemed like the rubber hand belonged to me	3	4	4	4	2	4	5	5	2	5	4	5	4	4	2	4	5	2	2	4	1	4	1	4	4	4	4
It seemed like the rubber hand began to resemble my real hand	4	4	4	4	2	4	5	5	2	2	2	5	4	2	1	4	4	3	2	3	4	4	1	1	1	4	4
It seemed like I was looking directly at my own hand rather than at a rubber hand	3	4	5	4	2	4	5	5	2	4	5	5	5	4	1	4	5	5	3	4	1	4	1	4	4	5	4
It seemed like the rubber hand was part of my body	4	4	5	4	2	4	5	5	2	5	4	5	4	4	2	4	5	2	2	4	1	4	1	4	4	4	4
It seemed like the rubber hand was my hand	4	4	4	3	2	4	5	5	2	5	4	5	4	3	1	4	5	2	1	4	1	4	3	4	4	4	4
The rubber hand began to resemble my own (real) hand in terms of shape / skin tone / freckles or some other visual feature	4	2	4	4	4	4	4	5	2	4	2	4	4	2	1	4	4	2	1	1	1	4	1	1	4	5	4
It seemed as if I was feeling the touch of the paintbrush in the location where I saw the rubber hand touched	4	4	5	4	5	4	5	5	2	4	5	4	4	4	1	4	5	4	1	4	5	1	1	5	4	5	1
It seemed like the rubber hand was in the location where my hand was	5	4	5	4	4	4	5	5	2	4	4	4	4	3	2	4	4	3	1	4	1	4	1	5	4	4	3
I felt as if my own hand was drifting towards the rubber hand	4	2	2	2	2	4	3	4	4	4	4	4	3	2	1	2	4	2	1	1	1	1	1	1	1	1	1
It seemed as if the touch I was feeling came from somewhere between my own hand and the rubber hand	2	2	2	4	3	4	5	5	4	2	4	2	2	2	1	2	2	4	1	1	1	1	1	1	1	1	1
It seemed (visually) as if the rubber hand was drifting towards my own hand	4	2	2	4	2	4	3	5	4	4	4	2	3	2	1	2	2	2	1	1	1	1	1	1	1	1	1
It seemed as if the rubber hand and my own hand were approaching	4	2	2	4	4	4	3	5	4	4	4	4	3	2	1	2	2	2	1	1	1	1	1	1	1	1	1
It seemed like I was unable to move my own hand	5	3	2	4	4	4	5	5	4	5	4	3	4	3	1	2	2	2	1	1	1	1	1	1	5	1	1
It seemed like I could not really tell where my hand was	5	3	4	4	4	4	3	2	2	4	4	3	4	3	1	5	2	2	1	1	1	3	1	1	1	2	1
It seemed like my own hand had disappeared	4	4	4	4	4	4	3	2	2	4	5	5	5	3	1	4	4	2	1	1	1	1	1	1	4	4	1
It seemed like my own hand was out of my control	4	4	4	4	3	4	3	2	5	4	4	2	4	3	1	4	2	2	1	1	1	1	1	1	1	3	1
It seemed like I could move the rubber hand if I would like	3	2	4	4	2	2	2	4	1	5	4	5	4	3	1	4	4	2	1	2	1	1	1	4	4	5	1
It seemed like I was in control of the rubber hand	3	2	4	4	2	2	2	4	1	5	4	5	4	4	1	4	4	2	1	2	1	1	1	4	4	5	1
